# Supplementary material for: Evaluative Processing of Food Images: Longer Viewing for Indecisive Preference Formation
Source: Front Psychol. 2019 Mar 20;10:608. doi: 10.3389/fpsyg.2019.00608 (PMC6435591; doi:10.3389/fpsyg.2019.00608)
Supplement: DATA SHEET S1 — Complete data set for the present study, organized in four Data Sheets: SPN_123 (with exposure durations, gaze durations, and number of trials per response type in the self-paced non-exclusive evaluation); TCN_123 (with exposure durations, gaze durations, and number of trials per response type in the time-controlled non-exclusive evaluation); SPE_LWP (with exposure durations, gaze durations, and number of trials per response type in the self-paced exclusive evaluation); and TCE_LWP (with exposure durations, gaze durations, and number of trials per response type in the time-controlled exclusive evaluation). [file Table_1.XLSX]

## Sheet: SPN_123
participant	1_expoT	2_expoT	3_expoT			1_viewT	2_viewT	3_viewT			1_#trials	2_#trials	3_#trials	total_#trials
1	2.80145	4.36033	3.43954			2.77533	4.26952	3.37			25	35	20	80
2	1.65516	1.83379	1.88665			0.602381	0.801754	0.690404			28	19	33	80
3	2.16474	2.29734	2.25268			1.825	2.08401	2.07407			4	49	27	80
4	2.47654	3.17793	3.12183			1.7	2.33935	2.63775			10	36	34	80
5	2.55561	2.86012	2.89192			2.42323	2.76667	2.8			33	24	23	80
6	2.28685	2.47586	1.87933			2.0482	2.12111	1.53512			37	15	28	80
7	2.26168	2.17047	1.75698			2.18333	2.09048	1.69184			10	21	49	80
8	2.59847	2.44925	1.86718			2.01587	1.93519	1.42656			21	27	32	80
9	4.90253	5.22197	5.0594			0.644444	1.23148	0.66619			27	18	35	80
10	3.05938	3.07506	2.16412			2.61667	2.51917	1.84359			21	20	39	80
11	2.98975	2.9463	1.58003			2.22963	2.35057	1.2101			18	29	33	80
12	0.776721	0.784274	0.792664			0.751449	0.760345	0.765476			23	29	28	80
13	1.31701	1.92166	0.871235			1.27193	1.83583	0.846748			19	20	41	80
14	1.82487	2.70842	1.49974			1.69902	2.56488	1.39048			17	28	35	80
15	2.65265	2.56526	2.06183			2.37308	2.35057	1.89693			13	29	38	80
16	4.17946	6.41548	4.74761			3.19444	4.75611	3.31579			12	30	38	80
17	3.24621	3.52137	2.35686			3.1619	3.41795	2.28542			14	26	40	80
18	0.740316	0.713729	0.674308			0.728161	0.686905	0.663514			29	14	37	80
19	6.54119	8.22125	5.4999			5.86905	6.89697	3.83118			7	11	62	80
20	1.01256	1.89667	1.34983			0.535714	0.773529	0.766146			14	34	32	80
21	0.712152	0.902609	0.86691			0.695076	0.874242	0.844667			44	11	25	80
22	1.50715	1.52232	1.58765			1.12586	1.1919	1.13333			29	35	16	80
23	1.48568	1.65134	1.93606			0.998611	0.975926	1.10876			12	9	59	80
24	1.38483	1.37445	1.22065			1.32451	1.34116	1.18214			17	49	14	80
25	1.32461	1.69081	1.36671			1.15655	1.53718	1.19487			28	26	26	80
26	3.07127	2.98538	3.09263			2.9614	2.6915	2.95139			19	49	12	80
27	1.7061	3.93033	1.65563			1.58788	3.6619	1.55121			11	14	55	80
28	1.58028	1.79314	1.35959			1.49216	1.6828	1.25521			17	31	32	80
29	1.18902	1.22844	1.10497			1.03056	0.993011	0.854054			12	31	37	80
30	2.4976	2.48588	2.28758			1.75104	2.28182	2.04624			16	33	31	80
31	1.83397	1.53147	1.88206			0.880357	0.809804	0.787037			28	34	18	80
32	1.1272	1.64887	1.5756			0.933333	1.31889	1.26407			5	30	45	80
33	1.45898	2.41202	1.44913			1.29444	2.15684	1.32644			12	39	29	80
34	0.870477	0.979552	0.797785			0.865	0.952174	0.772695			10	23	47	80
35	3.45849	4.02566	3.50602			2.82286	3.52976	3.12157			35	28	17	80
36	0.6968	0.937415	0.727081			0.476577	0.541667	0.533333			37	24	19	80
37	4.08863	6.18495	8.27952			3.93917	5.74074	7.59615			40	27	13	80
38	0.794652	1.09234	0.903302			0.665333	0.645	0.785556			25	10	45	80
39	3.11897	2.33621	1.73114			2.77333	1.93604	1.44605			5	37	38	80
40	1.9121	2.51492	2.58247								21	31	28	80

## Sheet: TCN_123
participant	1_expoT	2_expoT	3_expoT			1_viewT	2_viewT	3_viewT			1_#trials	2_#trials	3_#trials	total_#trials
1	4.8125	4.5	3.78571			4.66198	4.35392	3.68095			32	34	14	80
2	4.43333	4.125	4.73529			2.71278	2.83646	2.99853			30	16	34	80
3	4.75	4.5098	4.29412			1.37639	1.40588	1.47059			12	51	17	80
4	4	4.97143	4.15385			2.52778	3.30429	2.97479			6	35	39	80
5	4.89286	4.93548	3.33333			4.64464	4.69462	3.14683			28	31	21	80
6	4.22581		4.67347			4.00699		4.34898			31	0	49	80
7	5.21429	4.60714	4.15789			4.94524	4.25357	3.9136			14	28	38	80
8	4.64286	4.44444	4.4			3.31488	2.90617	2.97			28	27	25	80
9	4.67742	3.41176	4.90625								31	17	32	80
10	4.9	4.55556	4.21212			4.09167	3.76481	3.48535			20	27	33	80
11	5.18182	4.75	4.2449			3.74394	3.41583	2.81327			11	20	49	80
12	4.75	5.04167	3.90625			2.65556	2.46875	1.88229			24	24	32	80
13	5.23529	4.63636	4.12195			3.98627	3.40606	3.70244			17	22	41	80
14	4.47368	4.7931	4.25			3.22544	3.61207	3.08021			19	29	32	80
15	4.42857	4.6	4.44444			4.13571	4.27722	4.15972			14	30	36	80
16	4.61538	4.16667	4.72973			4.03462	3.48722	4.08018			13	30	37	80
17	5.625	4.0303	4.66667			5.47708	3.93687	4.5			8	33	39	80
18	4.5	4.84211	4.32432			3.30833	3.75965	3.36892			24	19	37	80
19	4.83333	5.375	4.36364			3.52778	4.825	3.21439			6	8	66	80
20	4.66667	4.80645	4.09677			0.716667	0.75	0.350538			18	31	31	80
21	4.48571	4.46154	4.53125			2.76	2.98718	2.95625			35	13	32	80
22	4.61905	4.64706	4.2			2.79921	2.69167	2.86267			21	34	25	80
23	3.1	5.25	4.58621			1.895	4.10417	3.26121			10	12	58	80
24	4.66667	4.57778	4.26087			4.37222	4.26148	4.01014			12	45	23	80
25	4.26667	4.66667	4.6087			3.92389	4.25123	4.25435			30	27	23	80
26	4.31579	4.23529	4.96296			4.03596	3.91716	4.72716			19	34	27	80
27	4.33333	4.52941	4.50877			1.825	2.55294	3.25175			6	17	57	80
28	5.27273	3.8	4.70455			5.11515	3.624	4.47955			11	25	44	80
29	5	4.76471	4.17949			3.81667	3.42353	3.11239			7	34	39	80
30	4.72727	4.48571	4.30435			4.64924	4.3481	4.06739			22	35	23	80
31	4.18519	5.24242	3.7			2.41111	2.80253	1.84667			27	33	20	80
32	7	4.77778	4.14286			6.025	3.85602	3.44325			2	36	42	80
33	4.5625	4.88889	3.96429			3.91562	4.05602	3.46131			16	36	28	80
34	3.8125	4.31579	4.82222			2.93438	3.22807	3.72148			16	19	45	80
35	4.87879	4.48276	3.83333			3.90404	3.82529	3.07315			33	29	18	80
36	4.91667	4.13333	4.53846			2.78056	2.54944	2.42628			24	30	26	80
37	4.06667	4.94595	4.23077			3.47167	4.31396	3.76282			30	37	13	80
38	4.55556	4.07692	4.6			3.59012	2.76795	3.52708			27	13	40	80
39	5.16667	4.33333	4.26923			3.97222	3.33519	3.34487			18	36	26	80
40	4.71429	5.04	3.97059								21	25	34	80

## Sheet: SPE_LWP
participant	l_expoT	w_expoT	p_expoT			l_viewT	w_viewT	p_viewT			l_#trials	w_#trials	p_#trials	total_#trials
1	1.9226	3.49249	4.75642			1.88194	3.45	4.7			48	24	8	80
2	0.716896	1.18271	0.9705			0.447701	0.811538	0.605556			29	13	15	57
3	1.32865	2.21198	1.70677			1.19833	1.98056	1.42976			60	6	14	80
4	1.59275	1.70219	1.87683			0.957843	0.766667	1.15778			34	17	15	66
5	5.01518	5.55991	4.93185			4.76818	5.18333	4.71333			11	8	15	34
6	1.36619	4.40669	5.08591			1.32481	4.04493	4.95278			45	23	12	80
7	2.46202	2.39211	3.02651			2.29792	2.27222	2.76333			24	15	15	54
8	1.67549	2.22867	3.06922			1.082	1.32281	1.79848			50	19	11	80
9	3.70113	3.84819	2.80632			3.57292	3.71667	2.70556			8	11	15	34
10	3.78345	3.62325	2.59886			2.90556	2.77745	1.81667			21	17	15	53
11	1.26425	1.93483	1.63767			1.03824	1.54798	1.40385			34	33	13	80
12	1.55518	0.958341	1.17305			0.958333	0.677083	0.868889			18	8	15	41
13	1.54515	2.57237	1.10296			1.46333	2.33667	1.02667			14	5	15	34
14	2.19167	2.93327	1.8132			1.97456	2.68611	1.59			19	6	15	40
15	2.62487	1.65794	1.35517			2.61111	1.61667	1.32111			3	5	15	23
16	4.08383	11.7829	3.03118			3.31944	8.31667	2.64667			6	1	15	22
17	4.04839	5.21262	3.90293			3.91288	4.98841	3.72111			22	23	15	60
18	0.779822	0.924152	1.08618			0.735897	0.85	0.953333			13	13	15	41
19	4.40618	6.48538	3.75917			3.43333	5.78333	3.35222			5	5	15	25
20	1.1157	1.83955	1.35877								50	16	14	80
21	1.06092		1.08699			0.964368		0.941111			29	0	15	44
22	2.39021	2.79034	3.11716			1.63718	1.84167	1.98974			39	28	13	80
23	1.89596	1.80444	3.00558			1.47519	1.28148	2.26444			43	9	15	67
24	1.84213	2.24373	2.65062			1.72798	2.085	2.51444			28	10	15	53
25	1.45953	2.43213	1.7003			1.28542	2.09804	1.47889			40	17	15	72
26	1.79024	4.60656	2.26022			1.69933	4.28039	2.15641			50	17	13	80
27	1.52456	1.96725	1.84244			1.46905	1.87333	1.77222			35	5	15	55
28	1.66479	2.82242	3.21803			1.61131	2.48333	2.69667			28	27	15	70
29	1.02616	1.12175	0.742904			0.976852	0.878205	0.517778			18	26	15	59
30	1.61979	3.0466	3.26327			1.58452	2.93681	3.13214			42	24	14	80
31	1.52656	1.58777	1.60257			1.10977	1.13258	1.00778			29	22	15	66
32	1.63254	3.5455	2.23586			1.30495	2.78472	1.67667			37	12	15	64
33	1.63123	1.95544	1.33508			1.46833	1.79222	1.22778			10	15	15	40
34	1.36393	1.59273	1.22948			1.23841	1.49583	1.17556			23	4	15	42
35	2.26501	3.65997	2.97912			1.95063	3.05833	2.67879			53	16	11	80
36	1.26157	1.69742	1.38866			0.814	1.17	0.771111			25	10	15	50
37	2.72801	5.16983	5.90843			2.63571	4.96574	5.73205			49	18	13	80
38	0.741541		0.982014			0.726852		0.965556			36	0	15	51
39	2.65562	4.27453	2.25193			2.12833	3.31875	1.68333			7	8	15	30
40	2.10018	2.88235	2.56417								30	7	15	52

## Sheet: TCE_LWP
participant	l_expoT	w_expoT	p_expoT			l_viewT	w_viewT	p_viewT			l_#trials	w_#trials	p_#trials	total_#trials
1	4.2381	4.79167	4.78571			4.1369	4.64236	4.70714			42	24	14	80
2	4.52	4.61538	4.13333			2.64133	2.54872	2.85333			25	13	15	53
3	4.33333	5.25	4.8			3.48492	4.34167	3.91889			21	4	15	40
4	4.65625	4.59091	4.53333			2.20833	2.35379	2.52889			32	22	15	69
5	3.92857	4.33333	5.33333			3.59881	4.10926	5.08556			14	9	15	38
6	3.96875	4.8	4.6			3.67813	4.51667	4.26111			32	20	15	67
7	4.26667	5	4.4			4.03	4.76667	4.26222			15	14	15	44
8	4.38776	4.41176	5			2.80442	3.01667	3.89762			49	17	14	80
9	4.94118	4.8	4.13333			4.78922	4.36833	3.76111			17	10	15	42
10	4.40741	4.46875	4.93333			3.50309	3.48698	4.04			27	32	15	74
11	4.71429	4.52174	4.2			3.51548	2.92101	3.40111			23	23	15	61
12	4.38462	5.25	5.46667			2.59679	3.09167	2.94667			26	4	15	45
13	3.88889	3	5			3.19815	2.76667	4.14			9	3	15	27
14	4.84615	3	4.73333			3.49103	2.09167	2.86778			13	6	15	34
15	2.83333	4.63636	4.33333			2.575	4.15303	4.04111			6	11	15	32
16	5.09524		4.46667			3.8881		3.34667			22	0	15	37
17	3.55556	3.76923	3.86667			3.33704	3.71154	3.65889			9	13	15	37
18	4.25	3.76471	5.53333			3.53667	3.26471	4.41333			20	17	15	52
19	6	7	3.86667			4.78333	6.55	3.15			2	2	15	19
20
21	4.23529	7	4.8			3.25637	5.95	4.03333			34	1	15	50
22	4.59524	4.58333	4.07143			3.03849	3.21389	3.12262			42	24	14	80
23	4.45455	2.33333	4.86667			2.66465	1.76111	3.21444			33	3	15	51
24	4.25	3.91667	5.06667			3.94479	3.52917	4.76333			32	12	15	59
25	4.33333	4.5	3.66667			3.25278	4.08167	3.06			12	10	15	37
26	4.09677	4.75	4.86667								31	8	15	54
27	4.42308	4.8	4.66667			4.31987	4.64667	4.51333			26	5	15	46
28	4.375	3.93333	4.8			2.47917	2.30444	3.30667			16	15	15	46
29	5.2	3.4	4.6			3.78111	2.59667	3.28444			15	10	15	40
30	3.35	5.33333	5.46667			3.28	5.24111	5.37222			20	15	15	50
31	4.27778	4.15385	4.33333			3.06667	3.00897	3.12444			18	13	15	46
32	4.53846	4.76923	4.8			3.48419	3.66282	3.96889			39	13	15	67
33	5	5	5.2			4.5875	4.30278	4.62667			8	12	15	35
34	4.53333	6.66667	4.6			3.66222	5.61667	3.67111			30	3	15	48
35	4.42857	4.375	5.11111			3.62513	3.84583	4.01111			63	8	9	80
36	4.45455	3.66667	4.53333			2.88712	2.33611	2.92444			22	6	15	43
37	4.22222	5.13333	4.06667			3.80556	4.57333	3.75556			27	15	15	57
38	3.63158	6	5.26667			3.31579	4.47222	4.56556			19	3	15	37
39	4.1	3.8	5.13333			2.93167	2.59667	3.65222			10	10	15	35
40	5	4.14286	4.53333								20	7	15	42
